# Supplementary material for: NFEmbed: modeling nitrogenase activity via classification and regression with pretrained protein embeddings
Source: Bioinform Adv. 2025 Aug 23;5(1):vbaf204. doi: 10.1093/bioadv/vbaf204 (PMC12417089; doi:10.1093/bioadv/vbaf204)
Supplement: vbaf204_Supplementary_Data [file vbaf204_supplementary_data.zip]

Archive with 2 entries (2 files):
- OUP_NFEmbed_Supplementary.pdf
- NFEmbed.xlsx
