# Supplementary material for: NFEmbed: modeling nitrogenase activity via classification and regression with pretrained protein embeddings
Source: Bioinform Adv. 2025 Aug 23;5(1):vbaf204. doi: 10.1093/bioadv/vbaf204 (PMC12417089; doi:10.1093/bioadv/vbaf204)
Supplement: vbaf204_Supplementary_Data [file vbaf204_supplementary_data.zip › NFEmbed.xlsx]

## Sheet: Model_sel_class_base
IMI for classification
Models	MI
RF	0.3316
SVM	0.3493
KNN	0.3878
XGB	0.2824
LBM	0.2605
ADA	0.284
GBC	0.2523
GPC	0.2913
QDA	0.0948
MLP	0.2588
KNN,RF	0.3343
KNN,SVM	0.3341
KNN,XGB	0.3007
KNN,LBM	0.2897
KNN,ADA	0.3015
KNN,GBC	0.2856
KNN,GPC	0.3051
KNN,QDA	0.1595
KNN,MLP	0.2888
KNN,RF,SVM	0.3645
KNN,RF,XGB	0.3422
KNN,RF,LBM	0.3349
KNN,RF,ADA	0.3428
KNN,RF,GBC	0.3322
KNN,RF,GPC	0.3452
KNN,RF,QDA	0.2628
KNN,RF,MLP	0.3344
KNN,RF,SVM,XGB	0.3393
KNN,RF,SVM,LBM	0.3338
KNN,RF,SVM,ADA	0.3397
KNN,RF,SVM,GBC	0.3318
KNN,RF,SVM,GPC	0.3415
KNN,RF,SVM,QDA	0.2852
KNN,RF,SVM,MLP	0.3334
KNN,RF,SVM,GPC,XGB	0.3162
KNN,RF,SVM,GPC,LBM	0.3118
KNN,RF,SVM,GPC,ADA	0.3165
KNN,RF,SVM,GPC,GBC	0.3102
KNN,RF,SVM,GPC,QDA	0.265
KNN,RF,SVM,GPC,MLP	0.3115
KNN,RF,SVM,GPC,ADA,XGB	0.3129
KNN,RF,SVM,GPC,ADA,LBM	0.3093
KNN,RF,SVM,GPC,ADA,GBC	0.3079
KNN,RF,SVM,GPC,ADA,QDA	0.2765
KNN,RF,SVM,GPC,ADA,MLP	0.309
KNN,RF,SVM,GPC,ADA,XGB,LBM	0.3107
KNN,RF,SVM,GPC,ADA,XGB,GBC	0.3096
KNN,RF,SVM,GPC,ADA,XGB,QDA	0.2951
KNN,RF,SVM,GPC,ADA,XGB,MLP	0.3105
KNN,RF,SVM,GPC,ADA,XGB,LBM,GBC	0.298
KNN,RF,SVM,GPC,ADA,XGB,LBM,QDA	0.2665
KNN,RF,SVM,GPC,ADA,XGB,LBM,MLP	0.2988
KNN,RF,SVM,GPC,ADA,XGB,LBM,MLP,GBC	0.2955
KNN,RF,SVM,GPC,ADA,XGB,LBM,MLP,QDA	0.2822
KNN,RF,SVM,GPC,ADA,XGB,LBM,MLP,GBC,QDA	0.2768

## Sheet: Model_sel_regress_base
IMI for regression
Models	MI
XGBR	0.6995
KNNR	0.5539
GBR	0.5365
RFR	0.6237
SVR	0.6538
Lasso	0
Ridge	0.4158
BR	0.4027
DTR	0.7459
DTR,XGBR	0.7521
DTR,KNNR	0.6889
DTR,GBR	0.6669
DTR,RFR	0.715
DTR,SVR	0.7215
DTR,Lasso	0.3989
DTR,Ridge	0.6074
DTR,BR	0.6018
DTR,XGBR,KNNR	0.6975
DTR,XGBR,GBR	0.6755
DTR,XGBR,RFR	0.7084
DTR,XGBR,SVR	0.7219
DTR,XGBR,Lasso	0.4984
DTR,XGBR,Ridge	0.6382
DTR,XGBR,BR	0.6337
DTR,XGBR,SVR,KNNR	0.6738
DTR,XGBR,SVR,GBR	0.6589
DTR,XGBR,SVR,RFR	0.6816
DTR,XGBR,SVR,Lasso	0.531
DTR,XGBR,SVR,Ridge	0.6315
DTR,XGBR,SVR,BR	0.6287
DTR,XGBR,SVR,RFR,KNNR	0.6655
DTR,XGBR,SVR,RFR,GBR	0.6505
DTR,XGBR,SVR,RFR,Lasso	0.5505
DTR,XGBR,SVR,RFR,Ridge	0.6259
DTR,XGBR,SVR,RFR,BR	0.6246
DTR,XGBR,SVR,RFR,KNNR,GBR	0.6501
DTR,XGBR,SVR,RFR,KNNR,Lasso	0.5614
DTR,XGBR,SVR,RFR,KNNR,Ridge	0.6307
DTR,XGBR,SVR,RFR,KNNR,BR	0.6292
DTR,XGBR,SVR,RFR,KNNR,GBR,Lasso	0.5515
DTR,XGBR,SVR,RFR,KNNR,GBR,Ridge	0.609
DTR,XGBR,SVR,RFR,KNNR,GBR,BR	0.6075
DTR,XGBR,SVR,RFR,KNNR,GBR,Ridge,Lasso	0.5305
DTR,XGBR,SVR,RFR,KNNR,GBR,Ridge,BR	0.581
DTR,XGBR,SVR,RFR,KNNR,GBR,Ridge,BR,Lasso	0.5207
